# Supplementary material for: Quantification of Extramyocellular Lipids and Intramuscular Fat from Muscle Echo Intensity in Lower Limb Muscles: A Comparison of Four Ultrasound Devices against Magnetic Resonance Spectroscopy
Source: Sensors (Basel). 2023 Jun 2;23(11):5282. doi: 10.3390/s23115282 (PMC10255973; doi:10.3390/s23115282)
Supplement: Supplementary file 1 [file sensors-23-05282-s001.zip]

Archive with 22 entries (19 files):
- Supplementary_data/
- Supplementary_data/.DS_Store
- Supplementary_data/Supplemental data 1.eps
- Supplementary_data/Supplemental data 2.eps
- Supplementary_data/Supplemental data 3.eps
- Supplementary_data/Supplemental data 4.pdf
- Supplementary_data/Supplemental data 5 (SOL).eps
- Supplementary_data/Supplemental data 6 (GM).eps
- Supplementary_data/Supplemental supplementary data 7 (VM).eps
- Supplementary_data/Supplementary_figures_captions.pdf
- __MACOSX/
- __MACOSX/._Supplementary_data
- __MACOSX/Supplementary_data/
- __MACOSX/Supplementary_data/._.DS_Store
- __MACOSX/Supplementary_data/._Supplemental data 1.eps
- __MACOSX/Supplementary_data/._Supplemental data 2.eps
- __MACOSX/Supplementary_data/._Supplemental data 3.eps
- __MACOSX/Supplementary_data/._Supplemental data 4.pdf
- __MACOSX/Supplementary_data/._Supplemental data 5 (SOL).eps
- __MACOSX/Supplementary_data/._Supplemental data 6 (GM).eps
- __MACOSX/Supplementary_data/._Supplemental supplementary data 7 (VM).eps
- __MACOSX/Supplementary_data/._Supplementary_figures_captions.docx
